# Supplementary material for: Genetic and epigenetic analyses guided by high resolution whole-genome SNP array reveals a possible role of CHEK2 in Wilms tumour susceptibility
Source: Oncotarget. 2018 Sep 25;9(75):34079–89. doi: 10.18632/oncotarget.26123 (PMC6183341; doi:10.18632/oncotarget.26123)
Supplement: Supplementary file 2 [file oncotarget-09-34079-s002.xlsx]

## Sheet: sup tab 1
genetic and clinico-pathological data
CASE no.	MYCN	mir562	DIS3L2	HACE1	GLI3	CDKN2A	CDKN2B	PALB2	CHEK2	stage	age at diagnosis (Months)	relapse	Histology	anaplasia	plurifocal	pretreated
23T										2	48	YES	B	NO	NO	NO
30T	CNG AI						c.360C>T (p.Ala120=)			3	32	YES	BE	NO	NO	NO
30M	CNG AI						c.360C>T (p.Ala120=)						BES	NO		YES
36T										4	82	YES	BS	NO	NO	YES
36M													SE+R	NO		YES
39T										2	66	YES	B	NO	NO	YES
39M													B	NO		YES
51T					c.2179G>A (p.Gly727Arg)					4	41	YES	SE	NO	NO	NO
51M					c.2179G>A (p.Gly727Arg)								SE	NO		YES
74T										4	46	YES	B	NO	NO	YES
74M													B	NO		YES
111T					c.1393G>C (p.Gly465Arg)			c.2794G>A (p.Val932Met)		3	134	YES	BES	YES Diffuse	NO	NO
111M					c.1393G>C (p.Gly465Arg)			c.2794G>A (p.Val932Met)					BES	YES Diffuse		YES
113T										2	10	YES	BES	NO	NO	NO
113M													BES	NO		YES
127T										5	41	YES	B	NO	YES	YES
160T					c.4374T>C (p.Gly1458=)					3	56	YES	pCT-alt	NO	NO	YES
262Tdx										5	38	YES	E	NO	NO	YES
262Tsx													E	NO	YES	YES
262M													BES	NO		NO
161Tdx										5	10	NO	BES	NO	YES	YES
161Tsx													BES	NO	YES	YES
292Tdx										5	13	NO	SE	NO	YES	YES
292Tsx													SE	NO	NA	YES
124T										1	67	YES	BES	NO	NO	NO
125T										2	24	NO	BES	NO	NO	NO
126T		HOM DEL	HOM DEL							2	52	NO	B	NO	YES	NO
128T					c.2961C>T (p.Tyr987=)				c.911T>C (p.Met304Thr)	2	76	NO	BE	NO	YES	NO
129T									AI	2	71	YES	BES	NO	NO	NO
130T										2	125	NO	B	NO	NO	NO
132T										3	53	NO	necrosis	NO	NO	YES
134T										2	50	YES	NA	NO	NO	YES
135T			c.1377C>T (p.Ser459=)							2	43	NO	E	NO	NO	NO
138T									c.1312G>T (p.Asp438Tyr)	1	3	NO	B	NO	NO	NO
139T	c.131C>T (p.Pro44Leu)									1	53	NO	B	NO	NO	NO
140T										1	47	NO	BES	NO	NO	NO
141T										1	41	NO	B	NO	NO	NO
142T										2	36	NO	BES	NO	NO	NO
145T	c.131C>T (p.Pro44Leu)							c.1408A>G (p.Thr470Ala)		4	85	YES	BES	NO	NO	YES
148T										4	82	NO	BES	NO	NO	NO
150T										5	35	YES	EB	NO	YES	YES
151T										2	60	NO	E	NO	NO	YES
154T										2	57	NO	BES	NO	NO	YES
155T								c.768C>T (p.Ser256=)		2	43	YES	BES	NO	YES	NO
156T					c.840C>G (p.Ser280=); c.1393G>C (p.Gly465Arg)					1	14	YES	E	NO	NO	NO
157T	c.131C>T (p.Pro44Leu)									1	77	NO	BES	NO	NO	NO
158T										1	6	NO	B	NO	NO	NO
159T										2	53	NO	S	YES	NO	NO
163T										1	44	NO	E	NO	YES	NO
164T				c.1196A>G (p.Asp399Gly)						2	17	NO	S	NO	NO	YES
165T										1	4	NO	E	NO	NO	NO
166T										1	24	NO	CPDN	NO	NO	NO
167T										2	56	NO	B	NO	NO	NO
168T										2	51	NO	B	NO	NO	NO
169T			c.410A>G (p.Tyr137Cys)	c.1196A>G (p.Asp399Gly)						1	2	NO	BE	NO	NO	NO
170T	CNG AI									3	84	NO	BES	YES	NO	NO
171T					c.2240C>A (p.Thr747Asn)					4	91	NO	NA	YES	NO	YES
176T										2	14	NO	BES	NO	NO	NO
178T										1	4	NO	BE	NO	NO	NO
179T										1	16	NO	BES	NO	NO	NO
180T	c.131C>T (p.Pro44Leu)								c.410G>A (p.Arg137Gln)	2	99	NO	B	NO	NO	NO
181T			c.1430T>G (p.Leu477Arg)					c.2816T>G (p.Leu939Trp)		2	25	NO	BES	NO	NO	NO
182T			c.2424G>A (p.Gln808=)						c.157T>A (p.Ser53Thr)	3	70	NO	B	NO	NO	NO
183T										1	6	NO	BES	NO	NO	NO
184T										3	21	NO	E	NO	NO	NO
186T										2	48	NO	B	NO	NO	NO
187T				c.1406C>T (p.Pro469Leu)					c.410G>A (p.Arg137Gln)	1	13	NO	BES	NO	NO	YES
189T										1	5	NO	BES	NO	NO	NO
190T										5	54	NO	NA	NO	NO	YES
192T					c.1393G>C (p.Gly465Arg)				c.1095G>T	1	17	NO	BES	NO	NO	NO
193T										3	56	NO	BES	NO	YES	NO
194T					c.4554G>C (p.Leu1518=)					3	49	YES	B	NO	NO	NO
195T										1	16	NO	BES	NO	NO	NO
196T	c.131C>T (p.Pro44Leu)									1	23	NO	BES	NO	NO	NO
197T				CNL LOH						1	20	NO	BE	NO	NO	NO
198T										1	4	NO	BE	NO	NO	NO
199T					c.1393G>C (p.Gly465Arg)(hom)					5	30	NO	B	NO	NO	YES
200T										1	7	NO	E	NO	NO	NO
201T					CNL LOH					3	64	NO	BES	NO	NO	NO
204T										3	76	NO	B	NO	NO	YES
208T			c.301G>T (p.Ala101Ser)							3	75	NO	B	YES Diffuse	NO	NO
210T	CNG AI			c.1196A>G (p.Asp399Gly)						1	41	NO	BES	NO	NO	NO
211T	c.131C>T (p.Pro44Leu)									3	33	YES	BES	NO	NO	YES
215T						HOM DEL	HOM DEL			2	98	NO	B	NO	NO	NO
218T										2	47	NO	BES	NO	NO	NO
219T										3	48	NO	BES	YES	NO	NO
220T	CNG AI									4	172	NO	BES	NO	NO	NO
221T										1	19	NO	BES	NO	NO	NO
222T								c.1408A>G (p.Thr470Ala)		2	32	NO	B	NO	NO	NO
223T										2	39	NO	BES	NO	NO	NO
225T					c.1393G>C (p.Gly465Arg)			CNL LOH		2	55	NO	NA	NO	NO	YES
226T	c.131C>T (p.Pro44Leu)									2	47	NO	BES	NO	NO	NO
227T		HOM DEL	HOM DEL							1	37	YES	BES	NO	NO	NO
228T										2	42	NO	BES	NO	NO	NO
230T										1	4	NO	B	NO	NO	NO
232T										4	23	NO	BES	NO	NO	YES
CNG: copy number Gain; CNL: copy number Loss; AI: Allelic Imbalance; LOH: Loss of heterozygosity; HOM DEL: homozygous deletion; B: Blastemal; E: Epitelial;S: Stromal;NA: Not Available; CPDN= cystic nephroblastoma partially differentiated, pCT-alt: post chemotherapy alterations; highlighted in yellow, genes not previously reported in [8]
